# Supplementary material for: Mimicking the Physicochemical Properties of the Cornea: A Low-Cost Approximation Using Highly Available Biopolymers
Source: Polymers (Basel). 2024 Apr 17;16(8):1118. doi: 10.3390/polym16081118 (PMC11053614; doi:10.3390/polym16081118)
Supplement: Supplementary file 1 [file polymers-16-01118-s001.zip]

Archive with 1 entries (1 files):
- polymers-2894357-supplementary.pdf
